# Supplementary material for: Arctic freshwater outflow suppressed Nordic Seas overturning and oceanic heat transport during the Last Interglacial
Source: Nat Commun. 2024 Oct 27;15:8998. doi: 10.1038/s41467-024-53401-3 (PMC11514159; doi:10.1038/s41467-024-53401-3)
Supplement: Supplementary file 3 — Supplementary Dataset 1 [file 41467_2024_53401_MOESM3_ESM.xlsx]

## Sheet: Sediment core LINK16
Depth (cm)	Age (ka)	N. pachyderma d18O (‰)	M. barleeanus d18O (‰)	M. barleeanus d13C (‰)						Depth	Age (ka)	%M. barleanus	%C. teretis	%C. reniforme	%C. teretis + C. reniforme				Depth (cm)	Age (ka)	IP25 (ng/gSed)	Brassicasterol (ng/gSed)	P(B)IP25 Index
631	110.501	4.49049								666	117.166	7.06	25.15	30.06	55.21				629	110.123	0.410914	33.8244	0.290853
634	111.068									668	117.595	5.92	23.34	29.97	53.31				635	111.257	0.167478	24.0557	0.190314
637	111.635	4.13531								670	118.023	7.12	23.73	32.2	55.93				640	112.202	0.125477	53.5121	0.0733565
640	112.202	3.70274								672	118.452	5.71	16.73	28.57	45.3				644	112.958	0.226009	58.0129	0.116239
643	112.769	3.98933								674	118.88	5.96	16.84	32.63	49.47				650	114.092	0.167228	27.0873	0.172479
646	113.336	3.89612								676	119.309	3.49	22.48	29.84	52.32				654.5	114.943	0	18.6411	0
649	113.903	3.85524	4.64206	-1.79221						678	119.737	5.32	20.53	30.42	50.95				659	115.793	0	41.9054	0
652	114.47	3.75366	4.71388	-1.93835						680	120.165	9.27	9.52	34.34	43.86				665	116.952	0	50.6798	0
654	114.848	3.71107	4.50269	-1.87542						682	120.594	6.57	13.84	28.72	42.56				669	117.809	0	37.367	0
656	115.226	3.7036	4.6594	-1.85707						684	121.022	7.43	18.24	28.04	46.28				675.5	119.201	0	31.7053	0
658	115.604	3.56219	4.54217	-2.04602						686	121.451	7.46	9.12	30.66	39.78				679.5	120.058	0	27.3536	0
660	115.982	3.25887	4.6108	-1.95327						688	121.879	7.66	19.37	47.3	66.67				685	121.237	0	34.759	0
662	116.36	3.3821	4.5633	-1.85015						690	122.308	11.59	12.5	27.74	40.24				690	122.308	0	45.001	0
664	116.738	3.33845	4.73788	-1.89833						692	122.736	14.61	4.98	19.27	24.25				692	122.736	0	65.3333	0
666	117.166	2.97002	4.63239	-1.91127						694	123.164	11.96	6.3	27.17	33.47				694	123.164	0	26.1423	0
668	117.595	3.13866	4.50341	-1.99203						696	123.593	26.11	0.99	9.36	10.35				696	123.593	0	37.5917	0
670	118.023	3.1714	4.54786	-1.95443						698	123.926	19.43	0	1.42	1.42				698	123.926	0	28.3481	0
672	118.452	2.71982	4.5771	-1.75847						700	124.228	33.19	0	2.1	2.1				700	124.228	0	52.7669	0
674	118.88	2.55859	4.6294	-1.86304						700.75	124.341	8.33	11.9	31.75	43.65				703	124.681	0	24.4863	0
676	119.309	2.80988	4.60356	-1.9587						703	124.681	24.7	1.59	10.36	11.95				705	124.982	0	35.8571	0
678	119.737	2.73453	4.59776	-1.78441						705	124.982	19.61	0.78	5.88	6.66				707	125.284	0	37.4761	0
680	120.165	2.69204	4.51163	-1.86497						710	125.737	36.22	1.18	5.91	7.09				710	125.737	0	37.0639	0
682	120.594	2.68412	4.61591	-2.04965						715	126.491	29.71	5.02	2.51	7.53				712	126.039	0	28.4102	0
684	121.022	2.8488	4.64999	-1.77311						720	127.246	46.55	0	0	0				715	126.491	0.0564404	28.1869	0.0633212
686	121.451	2.62328	4.57561	-1.75689						725	128	27.61	4.48	5.22	9.7				720	127.246	0	12.4854	0
688	121.879	2.67148	4.72584	-1.83383															725	128	0.196493	9.92453	0.400632
690	122.308	2.55682	4.64148	-1.94944															730	128.385	0.285734	17.0407	0.361469
692	122.736	2.63362	4.60838	-1.67969															735	128.769	0.376048	16.0975	0.440928
694	123.164	2.61757	4.6026	-1.8942															740	129.154	0.446988	19.2332	0.439657
696	123.593	2.74839	4.57911	-1.92073															745	129.538	0.317936	15.4669	0.409677
698	123.926		4.46872	-1.935															750	129.923	0.562656	15.4948	0.550752
700	124.228		4.52135	-2.11967
700.75	124.341
703	124.681	2.89292	4.60334	-2.10883
705	124.982	3.15694	4.7514	-1.93857
710	125.737	3.35105	4.75805	-1.8911
715	126.491	3.2667	4.61649	-1.96673
720	127.246	3.0838
725	128	3.09791	3.59668	-1.95124
730	128.385	3.05769
735	128.769	3.01604
740	129.154	2.90897
745	129.538	3.02925	3.02917	-1.3548
750	129.923	2.836	3.39221	-1.29915
755	131.093	2.90418	3.80031	-1.50079
760	132.46	3.21903	3.84566	-1.39544
765	133.827	3.33954	4.32471	-1.44382
770	135.193	3.47378	4.71055	-1.54012
775	136.56	3.64894	5.11225	-1.41186
778	137.38	3.91275	5.41091	-1.20291
782	138.377	4.50373	5.60824	-1.64999
785.5	138.996	3.97976	5.20643	-1.42568
790	139.793	4.61619	5.38573	-1.50755
794	140.5	3.86551	5.53728	-1.30501
800	141.562	4.07735
805	142.447	4.31024
810	143.332	4.32274
815	144.216	4.07252
820	145.101	4.27624

## Sheet: Sediment core JM11-FI-19PC
Depth (cm)	Age (ka)	IP25 (ng/gSed)	Brassicasterol (ng/gSed)	P(B)IP25 Index								Depth (cm)	Age (ka)	Na/Ca (mmol/mol)	Ba/Ca (umol/mol)
887.5	110.369	0	3.60055	0								889	110.759	5.52604	31.6628
892.5	111.669	0	11.592	0								898	113.099	5.71355	6.79766
897.5	112.969	0	12.2885	0								903	114.398	5.5812	7.56826
902.5	114.268	0	7.94097	0								909	115.958	5.60689	9.27181
907.5	115.568	0	10.1869	0								917	117.093	5.63625	5.7783
912.5	116.774	0	9.91727	0								925.5	117.697	5.8114	5.47732
917.5	117.129	0	41.8876	0								930.5	118.052	5.88119	6.0956
922.5	117.484	0	18.3422	0								936	118.443	5.69833	5.38716
926.5	117.768	0	16.3055	0								945.5	119.118	5.87221	5.68519
932.5	118.194	0	51.9393	0								950.5	119.473	5.81256	6.39025
937.5	118.55	0	73.9818	0								961	120.219	6.02523	5.8418
942.5	118.905	0	38.0691	0								971	120.929	5.7644	5.80911
947.5	119.26	0	68.7319	0								976	121.285	5.90813	5.88537
952.5	119.615	0	25.5342	0								986	121.995	5.89881	5.8418
957.5	119.97	0	19.335	0								993	122.492	5.77863	5.8497
962.5	120.326	0	22.6453	0								1000	122.99	5.83409	6.11754
967.5	120.681	0	51.2086	0								1007	123.487	5.74179	5.82834
972	121	0	22.6902	0								1015	124.56	5.81267	6.47969
977	121.356	0	39.2178	0								1022	125.764	5.60112	5.93645
979.5	121.533	0	31.2712	0								1027	126.624	5.74901	6.36705
982	121.711	0	23.8667	0								1044	128.277	5.3882	32.0324
984.5	121.888	0	25.4715	0								1070	129.077	5.53534	60.4336
987	122.066	0	22.697	0								1082	129.446	5.56787	54.757
989.5	122.244	0	26.3291	0
992	122.421	0	22.7556	0
994.5	122.599	0	24.6608	0
997	122.776	0	14.624	0
999.5	122.954	0	31.0208	0
1002	123.132	0	21.6588	0
1004.5	123.309	0	20.0713	0
1007	123.487	0	12.8082	0
1009.5	123.664	0	18.4526	0
1012	124.044	0	15.3049	0
1014.5	124.474	0	54.2348	0
1017	124.904	0	20.4356	0
1019.5	125.334	0	29.6162	0
1022	125.764	0	18.2554	0
1024.5	126.194	0	30.9742	0
1027	126.624	0	15.6515	0
1029.5	127.054	0	17.7781	0
1032	127.484	0	6.43049	0
1034.5	127.914	0	4.56758	0
1037	128.062	0	0.367477	0
1039.5	128.138	0.0656151	2.35757	0.678297
1042	128.215	0.286098	0.445451	0.979862
1044.5	128.292	0.28245	6.07767	0.778796
1047	128.369	0.341639	2.2099	0.921332
1049.5	128.446	0.521219	7.59608	0.838664
1052	128.523	0.31528	4.21737	0.849928
1057	128.677	0.489315	3.06398	0.923655
1062	128.831	0.735302	6.0768	0.90164
1067	128.985	0.806473	6.22812	0.907491
1072	129.138	0.81505	5.58174	0.917096
1077	129.292	0.912381	5.38116	0.927771
1082	129.446	0.903752	7.86632	0.896946
1087	129.6	0.378395	5.83828	0.830797
1092	129.754	0.553931	8.38004	0.833546
1097	129.908	0.701706	8.13128	0.867333
1102	130.236	0.959917	4.01108	0.947726
1107	130.827	0.912967	5.38017	0.927826

## Sheet: Age models
Tie point	Age (thousands of years before present, ka)	Depth (cm )
		JM-FI-19PC	LINK16
End of the Last Interglacial (LIG)	116.738	912	664
5e-Low/BasIV ash layer	123.7	1010	696.5
Onset of the LIG	128	1035	725
Additional tie point at the bottom of core JM-FI-19PC	130	1100	751
Onset of deglacial decrease in benthic δ18O	138.2		781
